# Supplementary material for: Feasibility Study of Suitable Surface Treatments for 3D-Printed Parts to Increase Abrasion Resistance Stability
Source: Polymers (Basel). 2026 Mar 13;18(6):703. doi: 10.3390/polym18060703 (PMC13029864; doi:10.3390/polym18060703)
Supplement: Supplementary file 1 [file polymers-18-00703-s001.zip]

Archive with 1 entries (1 files):
- polymers-4193618-supplementary.pdf
